# Supplementary material for: Synthesis of Polyanionic Cellulose Carbamates by Homogeneous Aminolysis in an Ionic Liquid/DMF Medium
Source: Molecules. 2022 Feb 18;27(4):1384. doi: 10.3390/molecules27041384 (PMC8876763; doi:10.3390/molecules27041384)
Supplement: Supplementary file 1 [file molecules-27-01384-s001.zip]

Archive with 1 entries (1 files):
- molecules-1520101-supplementary.pdf
